# Supplementary material for: Intravesical Onabotulinum Toxin A Injection Paradigms for Idiopathic Overactive Bladder: A Scoping Review of Clinical Outcomes, Techniques, and Implications for Practice and Future Research
Source: Toxins (Basel). 2025 Apr 23;17(5):211. doi: 10.3390/toxins17050211 (PMC12115849; doi:10.3390/toxins17050211)
Supplement: Supplementary file 1 [file toxins-17-00211-s001.zip]

Archive with 2 entries (2 files):
- Supplemental Table S1. BTXA Injection Paradigm Data Extraction Table .pdf
- Supplemental Table S2. Injection Volume, Number, Depth and Location .pdf
